# Supplementary material for: Bruton's tyrosine kinase regulates TLR7/8-induced TNF transcription via nuclear factor-κB recruitment
Source: Biochem Biophys Res Commun. 2018 May 5;499(2):260–6. doi: 10.1016/j.bbrc.2018.03.140 (PMC5887515; doi:10.1016/j.bbrc.2018.03.140)
Supplement: Online data [file mmc1.zip]

Archive with 7 entries (7 files):
- coi_disclosure Danks.pdf
- coi_disclosure Page.pdf
- coi_disclosure Santo.pdf
- coi_disclosure Urbaniak.pdf
- coi_disclosure williams.pdf
- coi_disclosure_horwood.pdf
- coi_disclosure_Smallie.pdf
